# Supplementary material for: cis-9,10-Bis(bromo­meth­yl)-1,4,5,8-tetra­oxadeca­lin
Source: Acta Crystallogr Sect E Struct Rep Online. 2008 May 30;64(Pt 6):o1172. doi: 10.1107/S1600536808015377 (PMC2961570; doi:10.1107/S1600536808015377)
Supplement: Supplementary file 2 [file e-64-o1172-Isup2.hkl]

#
# h,k,l, Fc-squared, Fo-squared, sigma(Fo-squared) and status flag
#
data_I
_shelx_title ' XYZN file = SHELXL INS file, no disorder, for CYMEUK'
_shelx_refln_list_code          4
_shelx_F_calc_maximum      197.99
_exptl_crystal_F_000       648.00
_reflns_d_resolution_high  0.8337
 
loop_
 _symmetry_equiv_pos_as_xyz
 'x, y, z'
 '-x+1/2, y+1/2, z+1/2'
 'x, -y+1/2, z+1/2'
 '-x+1/2, -y, z'
 '-x, -y, -z'
 'x-1/2, -y-1/2, -z-1/2'
 '-x, y-1/2, -z-1/2'
 'x-1/2, y, -z'
 
_cell_length_a     8.5314
_cell_length_b     9.5295
_cell_length_c    13.1348
_cell_angle_alpha  90.000
_cell_angle_beta   90.000
_cell_angle_gamma  90.000
 
_shelx_F_squared_multiplier     1.000
 
loop_
 _refln_index_h
 _refln_index_k
 _refln_index_l
 _refln_F_squared_calc
 _refln_F_squared_meas
 _refln_F_squared_sigma
 _refln_observed_status
   2   0   0      296.53      400.17      6.25 o
   4   0   0     5565.03     5379.44    268.27 o
   6   0   0       12.36       16.20      1.70 o
   8   0   0      844.92      880.85    104.22 o
  10   0   0       10.17       11.37      0.65 o
   2   1   0    33627.22    36813.89    445.25 o
   4   1   0     1546.46     1733.95     83.72 o
   6   1   0     1124.90     1121.84     90.56 o
   8   1   0       15.76       17.01      0.62 o
  10   1   0      124.96      110.27     13.48 o
   0   2   0     5567.77     4902.63     50.11 o
   2   2   0     3510.10     3883.10    112.18 o
   4   2   0     9304.98     9540.34    287.57 o
   6   2   0      368.09      354.30     15.12 o
   8   2   0      350.60      375.46     28.85 o
  10   2   0        0.25       -0.75      0.75 o
   2   3   0     1625.54     1760.55     28.06 o
   4   3   0      163.23      178.56      2.86 o
   6   3   0      310.97      350.47     11.14 o
   8   3   0        7.87       10.98      0.50 o
   0   4   0     9393.37     9089.80    374.25 o
   2   4   0     5307.20     5375.02    155.74 o
   4   4   0     1205.74     1089.07     96.73 o
   6   4   0       19.38       19.37      1.04 o
   8   4   0      137.41      115.14     11.19 o
   2   5   0     8443.03     7998.66    365.17 o
   4   5   0      353.86      365.03     27.75 o
   6   5   0     1211.68     1192.28    109.56 o
   8   5   0       15.24       16.87      0.47 o
   0   6   0    18225.88    18604.90    717.56 o
   2   6   0      130.02      131.05      7.30 o
   4   6   0     3504.96     3538.86    286.63 o
   6   6   0       79.64       70.21      3.98 o
   8   6   0      324.97      315.18     31.68 o
   2   7   0     4906.29     5059.69    244.97 o
   4   7   0        6.12        8.88      1.82 o
   6   7   0      282.88      353.98     37.71 o
   8   7   0        4.41        5.72      1.00 o
   0   8   0     2331.01     2296.50    145.99 o
   2   8   0       55.97       55.90      2.82 o
   4   8   0      678.92      874.40     87.75 o
   6   8   0        1.35        4.03      1.18 o
   2   9   0        1.58       24.92      7.19 o
   4   9   0        0.10       -1.28      1.28 o
   6   9   0       37.20       38.37      1.86 o
   0  10   0      666.01      849.76     99.00 o
   2  10   0       52.31       61.46      2.80 o
   4  10   0        0.74        1.06      0.62 o
   2  11   0      358.48      399.58     33.21 o
   0   1   1       27.09       38.01      3.41 o
   1   1   1     4339.25     4326.61    157.81 o
   2   1   1      110.23       81.77      5.12 o
   3   1   1      106.77      118.49      1.96 o
   4   1   1     7711.65     7654.32    113.28 o
   5   1   1     1339.05     1425.43     37.52 o
   6   1   1        0.03        0.66      0.79 o
   7   1   1      115.23      122.94      4.15 o
   8   1   1      310.08      290.23     13.38 o
   9   1   1        3.07        5.52      0.76 o
  10   1   1        2.98        2.13      0.45 o
   1   2   1     1964.57     1797.35     30.58 o
   2   2   1    19329.86    19866.31    253.40 o
   3   2   1       17.19       21.13      0.86 o
   4   2   1      223.09      221.36      4.21 o
   5   2   1      964.29      973.30     14.47 o
   6   2   1     5006.62     4810.96    138.56 o
   7   2   1      286.90      277.19     19.27 o
   8   2   1       43.54       39.13      2.35 o
   9   2   1        2.89        5.20      1.81 o
  10   2   1       22.32       19.57      1.74 o
   0   3   1    33957.93    31799.69    952.49 o
   1   3   1      473.98      458.91     13.47 o
   2   3   1     1763.41     1701.58     13.24 o
   3   3   1     1839.48     1794.92     30.01 o
   4   3   1    12084.25    11416.85    160.15 o
   5   3   1      107.60       96.44      3.79 o
   6   3   1       71.13       69.93      4.33 o
   7   3   1      174.23      168.67      4.04 o
   8   3   1      462.68      464.36     17.53 o
   9   3   1       10.43       11.78      0.79 o
   1   4   1      982.40      917.28      8.41 o
   2   4   1    20579.19    20399.55    637.22 o
   3   4   1      629.90      652.35     38.83 o
   4   4   1       13.47       17.24      3.39 o
   5   4   1      338.96      322.48      7.54 o
   6   4   1     1556.83     1524.90     46.09 o
   7   4   1        2.54        8.36      2.98 o
   8   4   1        7.71        6.11      0.75 o
   9   4   1        1.33        0.20      0.71 o
   0   5   1     5512.40     4955.17     76.46 o
   1   5   1        0.66       12.00      3.15 o
   2   5   1      141.17      147.14      2.41 o
   3   5   1      132.84      139.35      3.92 o
   4   5   1     2022.48     1997.60     67.12 o
   5   5   1       56.35       60.17      3.73 o
   6   5   1        0.17        2.55      0.89 o
   7   5   1        0.06       -1.32      1.32 o
   8   5   1       87.99      104.84      3.56 o
   9   5   1        0.90        0.83      0.35 o
   1   6   1       13.01       18.74      2.29 o
   2   6   1       31.10       27.34      1.45 o
   3   6   1        3.97        6.94      1.96 o
   4   6   1        5.05        7.88      0.94 o
   5   6   1        1.64       -1.10      1.67 o
   6   6   1       31.43       44.40      1.67 o
   7   6   1        4.70        5.77      1.52 o
   8   6   1       36.25       34.42      1.47 o
   0   7   1      833.96      901.44     64.40 o
   1   7   1        2.57        3.33      0.83 o
   2   7   1        3.35       15.56      1.84 o
   3   7   1      126.13      131.52      4.40 o
   4   7   1      689.74      669.53     50.10 o
   5   7   1       95.98      108.89      6.18 o
   6   7   1       51.68       56.10      2.85 o
   7   7   1        7.47        7.54      0.78 o
   8   7   1       15.94        9.76      1.04 o
   1   8   1        3.74       12.05      1.38 o
   2   8   1     1792.20     1954.36     68.44 o
   3   8   1       31.49       42.55      2.57 o
   4   8   1       16.12       25.87      1.82 o
   5   8   1       29.55       26.64      1.93 o
   6   8   1      515.85      498.09     30.71 o
   7   8   1       20.12       17.43      0.96 o
   0   9   1     1639.44     1822.73    110.57 o
   1   9   1        5.01        9.28      1.44 o
   2   9   1        5.98        4.42      0.73 o
   3   9   1       47.78       53.71      2.39 o
   4   9   1     1022.16     1114.01     63.26 o
   5   9   1       35.48       33.22      1.48 o
   6   9   1        0.64        1.29      0.39 o
   1  10   1       68.62       71.17      2.48 o
   2  10   1      829.38      919.58     24.04 o
   3  10   1        0.43        0.74      0.66 o
   4  10   1       11.56       10.25      0.43 o
   0  11   1      339.40      348.05     19.57 o
   1  11   1        7.19        6.21      0.19 o
   2  11   1        0.40        0.23      0.29 o
   0   0   2    16946.41    14505.39    527.68 o
   1   0   2    24217.97    28660.47    631.90 o
   2   0   2     2252.55     2453.11     47.25 o
   3   0   2     1428.54     1449.16     37.74 o
   4   0   2    18884.97    20081.92    430.50 o
   5   0   2       72.09      112.51      4.52 o
   6   0   2      121.98      141.23      8.87 o
   7   0   2        0.79        4.06      0.84 o
   8   0   2      248.61      271.18     14.78 o
   9   0   2       22.16       22.31      1.59 o
  10   0   2        1.14        0.96      0.62 o
   1   1   2     2434.04     2369.47     73.07 o
   2   1   2    39199.23    46774.24    860.56 o
   3   1   2     2053.84     2226.46     23.68 o
   4   1   2       43.80       45.37      1.27 o
   5   1   2        8.12       10.74      3.07 o
   6   1   2     3171.02     3158.41     98.54 o
   7   1   2        6.29        3.07      1.66 o
   8   1   2        2.36        3.64      1.28 o
   9   1   2       17.09       17.70      0.90 o
  10   1   2       62.34       52.67      4.58 o
   0   2   2    12875.63    12668.37   1242.47 o
   1   2   2      140.33      147.76      5.56 o
   2   2   2      730.43      729.15     13.69 o
   3   2   2       44.22       44.04      2.62 o
   4   2   2     1564.99     1684.52    165.96 o
   5   2   2      574.95      573.25     16.27 o
   6   2   2      124.54      130.82      5.34 o
   7   2   2      389.54      378.44     11.90 o
   8   2   2      153.16      164.80      6.73 o
   9   2   2        0.09        0.70      0.97 o
   1   3   2      634.42      612.52     15.69 o
   2   3   2      244.51      243.58      5.97 o
   3   3   2      103.63      112.16      3.00 o
   4   3   2       78.95       84.13      2.24 o
   5   3   2      166.75      194.25      5.13 o
   6   3   2       44.72       66.69      2.34 o
   7   3   2       57.37       58.11      1.54 o
   8   3   2       10.74        9.73      0.37 o
   9   3   2        0.44       -0.26      0.56 o
   0   4   2     6023.44     5699.53     52.52 o
   1   4   2     1036.01      984.98     12.48 o
   2   4   2       70.45       71.69      2.71 o
   3   4   2      118.47      149.82      1.73 o
   4   4   2     1741.13     1591.46     38.77 o
   5   4   2      192.79      184.97      5.71 o
   6   4   2      103.98      104.42      2.93 o
   7   4   2       97.82       86.60      3.13 o
   8   4   2       40.31       33.95      2.38 o
   9   4   2        0.29       -0.10      0.63 o
   1   5   2      104.56      102.47      6.83 o
   2   5   2     8818.08     8654.91    261.83 o
   3   5   2      637.51      608.10     20.11 o
   4   5   2       11.97       14.13      0.75 o
   5   5   2      199.46      171.89      5.72 o
   6   5   2     1103.93     1029.83     42.38 o
   7   5   2       72.19       62.69      3.05 o
   8   5   2        0.20        0.05      0.91 o
   9   5   2       24.88       19.47      1.32 o
   0   6   2     8406.26     7890.76    128.10 o
   1   6   2      878.63      870.49     31.90 o
   2   6   2       25.29       20.26      0.58 o
   3   6   2      477.37      474.07     12.78 o
   4   6   2     3405.83     3385.49    155.71 o
   5   6   2       22.64       24.61      1.52 o
   6   6   2       62.36       62.70      3.27 o
   7   6   2       66.58       64.62      2.62 o
   8   6   2      148.96      133.76      6.14 o
   1   7   2      682.35      662.82     22.94 o
   2   7   2     4511.40     4422.01    139.68 o
   3   7   2       65.38       71.27      5.48 o
   4   7   2        9.67        9.37      0.46 o
   5   7   2       15.75       22.02      1.06 o
   6   7   2      695.44      735.36     41.38 o
   7   7   2        2.69        5.09      0.91 o
   0   8   2      638.75      597.82     16.70 o
   1   8   2      143.94      152.51      5.82 o
   2   8   2        6.32        6.48      0.48 o
   3   8   2       39.28       50.50      1.80 o
   4   8   2      486.77      521.30     25.10 o
   5   8   2       16.53       23.94      1.50 o
   6   8   2        7.02        5.67      0.25 o
   7   8   2        1.01        1.84      0.20 o
   1   9   2       33.50       33.64      1.61 o
   2   9   2       57.62       59.24      0.94 o
   3   9   2       10.99       11.50      0.63 o
   4   9   2       28.06       29.57      1.12 o
   5   9   2        0.49        2.93      0.84 o
   6   9   2       14.07       18.59      0.60 o
   0  10   2       99.13      129.05     15.06 o
   1  10   2       76.75       88.29      2.91 o
   2  10   2       10.67       10.62      0.48 o
   3  10   2        0.40        1.78      0.69 o
   4  10   2      121.88      117.72      6.28 o
   1  11   2       10.79       14.60      0.62 o
   2  11   2      234.73      223.86      9.78 o
   0   1   3    30102.84    30133.57   1593.13 o
   1   1   3     1039.48     1017.52     32.14 o
   2   1   3      691.03      731.94      9.31 o
   3   1   3      457.14      447.78     13.65 o
   4   1   3      720.39      697.51     24.33 o
   5   1   3      308.85      292.65     11.99 o
   6   1   3       10.84       11.97      1.59 o
   7   1   3      289.47      267.40     13.23 o
   8   1   3       89.82       93.97      7.93 o
   9   1   3       28.50       24.47      1.82 o
  10   1   3        0.63        0.13      0.61 o
   1   2   3      249.65      225.42     12.60 o
   2   2   3    16794.86    17638.45    458.54 o
   3   2   3     2436.78     2478.82     44.46 o
   4   2   3       35.44       46.45      3.77 o
   5   2   3      769.70      764.88     18.82 o
   6   2   3     1206.15     1191.63     51.07 o
   7   2   3      132.92      128.80      6.75 o
   8   2   3       16.74       14.95      1.28 o
   9   2   3        5.85        6.23      0.71 o
   0   3   3    17833.94    17188.69    992.70 o
   1   3   3     9335.41     9283.72    141.81 o
   2   3   3      491.06      489.26     12.24 o
   3   3   3     2412.32     2365.40     22.96 o
   4   3   3     9366.19     9136.15    165.19 o
   5   3   3      223.15      217.60      7.08 o
   6   3   3       54.91       59.29      1.78 o
   7   3   3      244.32      244.64      9.19 o
   8   3   3      584.24      575.06     24.40 o
   9   3   3       40.68       34.18      2.37 o
   1   4   3     4154.06     3929.48     79.75 o
   2   4   3     6760.11     6291.55     95.51 o
   3   4   3      463.41      442.03     10.68 o
   4   4   3       20.37       33.38      4.60 o
   5   4   3        2.14       10.54      2.81 o
   6   4   3     1956.19     1952.78     66.36 o
   7   4   3       78.74       83.11      8.18 o
   8   4   3        1.08        1.57      0.64 o
   9   4   3       17.06       15.16      0.83 o
   0   5   3     5746.25     5190.85    226.33 o
   1   5   3      976.52      909.31     21.36 o
   2   5   3      102.88      100.21      6.89 o
   3   5   3      354.93      360.82     10.35 o
   4   5   3     1371.76     1379.58     51.32 o
   5   5   3      185.84      186.99      5.43 o
   6   5   3       23.38       21.15      1.01 o
   7   5   3       89.25       92.19      3.89 o
   8   5   3       81.45       94.67      4.75 o
   1   6   3      398.82      411.68     18.33 o
   2   6   3      177.32      195.96      8.12 o
   3   6   3       19.18       17.57      1.23 o
   4   6   3       18.16       31.77     12.31 o
   5   6   3       50.52       56.72      2.67 o
   6   6   3       40.05       27.68      2.63 o
   7   6   3        2.96        3.06      1.20 o
   8   6   3        0.22       -0.43      0.61 o
   0   7   3      365.35      392.37     42.75 o
   1   7   3      485.91      520.62     19.07 o
   2   7   3        0.19        0.67      1.60 o
   3   7   3        0.26       11.48      4.13 o
   4   7   3      267.71      246.06     18.58 o
   5   7   3       40.58       44.36      2.90 o
   6   7   3        0.29        1.50      1.05 o
   7   7   3       10.59        6.31      0.79 o
   1   8   3      130.32      134.57      5.63 o
   2   8   3     1484.37     1583.64     90.31 o
   3   8   3      416.07      470.85     26.42 o
   4   8   3        5.95        6.63      0.98 o
   5   8   3       73.67       67.76      3.90 o
   6   8   3      144.32      135.90     12.02 o
   7   8   3       15.97       11.27      0.76 o
   0   9   3     2085.21     2227.89    193.43 o
   1   9   3      256.14      275.77     10.57 o
   2   9   3        2.06        5.07      0.65 o
   3   9   3      182.53      192.85      8.82 o
   4   9   3      426.53      456.99     26.92 o
   5   9   3       36.08       37.32      1.89 o
   1  10   3       85.43       92.24      3.44 o
   2  10   3      511.82      541.61     24.10 o
   3  10   3       21.50       20.99      0.69 o
   4  10   3       21.09       20.18      1.11 o
   0  11   3      164.53      156.07      8.95 o
   1  11   3       21.34       19.33      0.81 o
   0   0   4    38096.92    38955.89   2023.29 o
   1   0   4     2957.11     2813.67     54.98 o
   2   0   4     1036.43     1146.80     27.57 o
   3   0   4     4032.22     4116.23    100.17 o
   4   0   4     6997.56     7653.51    257.60 o
   5   0   4     2691.99     2803.51    115.20 o
   6   0   4       39.68       43.90      1.97 o
   7   0   4      146.10      149.74      7.64 o
   8   0   4      940.04      957.89     64.29 o
   9   0   4       14.14       12.98      1.74 o
   1   1   4     8558.71     7764.05     94.11 o
   2   1   4     9591.27     9727.94    157.06 o
   3   1   4     2855.61     2914.82     74.09 o
   4   1   4      229.73      248.60     12.35 o
   5   1   4     1420.41     1383.24     45.55 o
   6   1   4     1062.10     1119.66     55.73 o
   7   1   4      267.49      238.40     14.34 o
   8   1   4        6.69        8.01      0.69 o
   9   1   4       45.41       45.58      2.99 o
   0   2   4    17828.87    16942.37    156.14 o
   1   2   4      846.10      720.64     13.82 o
   2   2   4       44.53       59.86      1.80 o
   3   2   4     1013.91     1023.84     17.58 o
   4   2   4     1365.00     1435.66     33.22 o
   5   2   4      258.25      263.25      8.53 o
   6   2   4       23.68       26.27      1.70 o
   7   2   4        6.87        8.23      1.06 o
   8   2   4       14.40       19.21      1.47 o
   9   2   4       13.26       13.04      1.13 o
   1   3   4        0.37        8.45      2.16 o
   2   3   4      220.94      249.53      9.72 o
   3   3   4       31.43       23.22      0.48 o
   4   3   4       24.94       21.61      0.62 o
   5   3   4       45.37       62.32      1.20 o
   6   3   4      104.22       90.42      4.06 o
   7   3   4       11.47       11.57      1.84 o
   8   3   4       10.35       11.86      0.42 o
   9   3   4        0.39        0.31      0.31 o
   0   4   4     7602.60     7903.05    274.74 o
   1   4   4      491.46      493.47     14.29 o
   2   4   4      117.86      119.75      5.62 o
   3   4   4      896.49      856.36     28.21 o
   4   4   4      151.09      138.64      7.72 o
   5   4   4      346.17      338.32     13.16 o
   6   4   4        6.44        8.05      1.49 o
   7   4   4        3.07        9.30      3.59 o
   8   4   4       24.46       20.59      1.58 o
   9   4   4        3.99        2.86      0.31 o
   1   5   4     1802.80     1744.90     27.06 o
   2   5   4     5923.11     5841.34    158.99 o
   3   5   4     1423.65     1479.86     57.16 o
   4   5   4       96.63       95.50      5.43 o
   5   5   4      573.56      541.77     27.88 o
   6   5   4       14.15       21.80      3.21 o
   7   5   4       67.46       60.42      4.31 o
   8   5   4        0.92        1.78      0.56 o
   0   6   4     7665.96     7140.00    183.28 o
   1   6   4     1057.98     1029.66     11.09 o
   2   6   4      549.90      552.69     15.67 o
   3   6   4     1102.79     1118.34     40.95 o
   4   6   4     1726.46     1740.04     76.59 o
   5   6   4      549.23      550.57     32.64 o
   6   6   4        2.88        2.29      0.62 o
   7   6   4       30.13       33.28      2.42 o
   8   6   4       79.46       70.29      3.91 o
   1   7   4      997.07      974.54     18.11 o
   2   7   4     1361.07     1376.26     55.08 o
   3   7   4      471.30      481.77     18.76 o
   4   7   4       54.32       56.22      3.05 o
   5   7   4      260.07      268.29     13.06 o
   6   7   4      435.73      435.91     23.50 o
   7   7   4       55.71       52.23      3.37 o
   0   8   4      619.91      557.05     37.40 o
   1   8   4       98.79       92.16      2.38 o
   2   8   4      165.11      153.56      7.45 o
   3   8   4       68.57       81.38      1.37 o
   4   8   4      414.22      422.80     18.12 o
   5   8   4       27.61       25.91      1.08 o
   6   8   4        1.23        1.31      0.43 o
   1   9   4       14.10       10.67      0.33 o
   2   9   4        4.90        3.38      1.24 o
   3   9   4        1.68        4.05      1.13 o
   4   9   4       81.60       72.36      4.36 o
   5   9   4        9.18       12.25      0.30 o
   0  10   4      108.14      119.07     19.35 o
   1  10   4       35.35       45.38      3.40 o
   2  10   4       13.28       13.09      1.05 o
   3  10   4       35.41       33.74      3.23 o
   4  10   4        0.75        1.32      0.69 o
   0   1   5      786.64      761.22     61.91 o
   1   1   5     2382.41     2062.91     46.24 o
   2   1   5      215.85      225.76      3.32 o
   3   1   5     2306.79     2327.77     57.97 o
   4   1   5     1512.16     1540.56     52.56 o
   5   1   5      209.15      200.58     11.10 o
   6   1   5       44.25       40.68      2.72 o
   7   1   5        4.34        6.43      1.15 o
   8   1   5        1.22        7.05      1.50 o
   9   1   5       13.11       11.92      1.30 o
   1   2   5    10147.03     9506.18    149.13 o
   2   2   5     6687.67     6385.28     94.47 o
   3   2   5     2207.51     2130.09     80.41 o
   4   2   5      102.10      108.37      2.55 o
   5   2   5     1026.67     1030.04     30.78 o
   6   2   5      998.91     1002.91     38.46 o
   7   2   5      401.67      363.32     21.96 o
   8   2   5       34.87       30.95      2.15 o
   9   2   5       15.16       15.87      0.96 o
   0   3   5      786.82      621.91     41.03 o
   1   3   5     1734.78     1502.90     49.90 o
   2   3   5      643.23      700.10     10.29 o
   3   3   5     3069.65     3100.25     82.98 o
   4   3   5     4499.33     4693.05    183.18 o
   5   3   5     2270.76     2212.63     90.74 o
   6   3   5      172.93      156.49      9.17 o
   7   3   5      286.39      291.15     12.10 o
   8   3   5      137.91      146.50      9.65 o
   9   3   5       31.39       24.96      1.93 o
   1   4   5     1219.85     1118.10     42.76 o
   2   4   5     3846.49     3860.89    125.79 o
   3   4   5     2498.76     2592.62     78.24 o
   4   4   5       97.19      103.30      3.49 o
   5   4   5     2024.38     2089.27     96.65 o
   6   4   5     1396.30     1433.39     70.41 o
   7   4   5      240.60      225.62     13.14 o
   8   4   5        0.50        0.08      0.49 o
   9   4   5       20.08       18.05      1.37 o
   0   5   5     1501.00     1522.81     68.96 o
   1   5   5      533.90      512.54     14.85 o
   2   5   5       51.94       56.50      2.37 o
   3   5   5      612.22      650.44     23.35 o
   4   5   5      324.93      348.29     17.00 o
   5   5   5       24.17       29.73      1.33 o
   6   5   5        1.38        0.93      1.28 o
   7   5   5       18.62       24.29      0.87 o
   8   5   5       33.18       35.29      1.76 o
   1   6   5      450.65      440.50     11.66 o
   2   6   5      339.61      323.46      6.72 o
   3   6   5       24.22       26.55      2.35 o
   4   6   5        0.03        2.07      0.96 o
   5   6   5       35.69       27.18      2.30 o
   6   6   5       12.24       14.74      3.88 o
   7   6   5       10.44        7.65      0.58 o
   8   6   5       10.96        7.18      0.41 o
   0   7   5        5.85       15.50      4.77 o
   1   7   5       31.72       41.00      2.49 o
   2   7   5      343.15      343.75      9.96 o
   3   7   5      452.38      438.13     20.35 o
   4   7   5      239.22      233.17     14.16 o
   5   7   5      122.87      114.66      7.51 o
   6   7   5       32.04       24.91      1.39 o
   7   7   5        4.77        3.34      0.32 o
   1   8   5      831.94      802.78     22.23 o
   2   8   5      413.91      412.90     24.77 o
   3   8   5      120.10      137.03      8.92 o
   4   8   5       18.35       17.31      0.81 o
   5   8   5      130.61      114.52      4.70 o
   6   8   5      105.48       88.33      6.07 o
   0   9   5      332.72      318.67     29.76 o
   1   9   5      389.01      377.99     13.00 o
   2   9   5        2.08        2.63      0.40 o
   3   9   5      211.74      207.66     13.83 o
   4   9   5      314.34      277.12     18.75 o
   5   9   5      115.96      101.83      6.60 o
   1  10   5      154.98      147.04      6.87 o
   2  10   5      300.44      280.86     21.96 o
   3  10   5      183.02      166.88     16.83 o
   0   0   6     6647.48     6782.24    524.04 o
   1   0   6    14028.90    13571.48    434.08 o
   2   0   6      141.35      130.10      6.97 o
   3   0   6     1472.14     1348.90     51.49 o
   4   0   6     1536.05     1673.84     91.32 o
   5   0   6     1419.18     1396.64     86.42 o
   6   0   6        0.19        1.83      0.50 o
   7   0   6     1384.85     1415.40    103.45 o
   8   0   6       26.18       46.77      5.98 o
   9   0   6       71.87       53.44      5.78 o
   1   1   6     3352.99     2980.96     34.25 o
   2   1   6     4298.37     4047.76     59.38 o
   3   1   6     4367.10     4353.84    134.57 o
   4   1   6        5.25        8.42      1.52 o
   5   1   6      609.57      612.16     20.83 o
   6   1   6      336.65      380.07     18.99 o
   7   1   6      111.48       98.39      8.68 o
   8   1   6        0.29        0.77      0.92 o
   9   1   6       59.38       58.86      4.72 o
   0   2   6     1437.66     1332.41     41.95 o
   1   2   6     6018.90     5966.17    104.54 o
   2   2   6        3.22        6.05      0.79 o
   3   2   6     1391.48     1379.92     23.31 o
   4   2   6      337.03      338.32     13.44 o
   5   2   6       29.17       30.66      2.04 o
   6   2   6        9.01        9.69      0.62 o
   7   2   6       27.44       33.87      2.38 o
   8   2   6       39.66       47.37      3.15 o
   9   2   6       11.28        9.66      0.87 o
   1   3   6      670.59      695.83     13.12 o
   2   3   6        7.81       10.68      1.97 o
   3   3   6       89.91       92.84      4.51 o
   4   3   6        2.58        6.74      0.73 o
   5   3   6      102.27       92.35      6.04 o
   6   3   6       56.96       60.09      2.42 o
   7   3   6        0.18        3.43      1.12 o
   8   3   6        3.66        3.77      0.86 o
   9   3   6        0.10       -0.20      0.48 o
   0   4   6      470.13      675.89    187.51 o
   1   4   6     3424.43     3467.33     92.30 o
   2   4   6       73.10       61.14      3.34 o
   3   4   6      202.32      215.62      9.14 o
   4   4   6      107.71      112.56      7.30 o
   5   4   6        0.89        1.71      1.65 o
   6   4   6       12.09        9.88      1.82 o
   7   4   6       27.98       22.93      1.87 o
   8   4   6        9.75        9.68      0.55 o
   1   5   6     4441.23     4676.08     79.97 o
   2   5   6     1014.26     1025.77     38.59 o
   3   5   6     1448.79     1556.00     54.67 o
   4   5   6       51.09       42.64      2.46 o
   5   5   6        2.05        9.26      4.53 o
   6   5   6      175.74      192.02     12.52 o
   7   5   6       36.01       34.84      2.67 o
   8   5   6        5.91        5.64      0.37 o
   0   6   6     1558.43     1671.00    131.81 o
   1   6   6     4563.81     4500.82    160.30 o
   2   6   6        3.63        2.96      1.39 o
   3   6   6      478.25      524.86     15.58 o
   4   6   6      354.31      361.69     17.71 o
   5   6   6      396.14      408.48     21.10 o
   6   6   6        5.05        5.22      1.21 o
   7   6   6      189.23      167.89      8.84 o
   1   7   6      322.14      308.72     11.58 o
   2   7   6      880.74      877.51     29.94 o
   3   7   6      919.45      876.37     32.34 o
   4   7   6        6.46        6.45      0.31 o
   5   7   6      243.15      248.26      9.95 o
   6   7   6       74.46       73.05      4.26 o
   7   7   6       41.16       28.81      1.56 o
   0   8   6      155.08      137.15      4.92 o
   1   8   6       72.18       61.54      2.04 o
   2   8   6        0.52        1.91      1.11 o
   3   8   6      464.51      444.29     12.45 o
   4   8   6      109.55      106.26      3.59 o
   5   8   6       43.02       42.10      1.42 o
   6   8   6        0.54        0.19      0.20 o
   1   9   6        2.16        2.96      0.48 o
   2   9   6       20.73       18.65      0.41 o
   3   9   6       66.45       66.52      4.36 o
   4   9   6        1.13        0.27      0.54 o
   0  10   6       10.39       10.32      2.98 o
   1  10   6      111.40      106.77      8.35 o
   2  10   6        5.76        4.09      0.59 o
   3  10   6        0.28        0.94      0.28 o
   0   1   7      163.94      160.91     14.90 o
   1   1   7     1943.36     1891.72     70.35 o
   2   1   7       77.98       68.75      2.69 o
   3   1   7     1442.98     1428.04     27.45 o
   4   1   7      112.84      123.05      8.33 o
   5   1   7      323.22      317.30     19.64 o
   6   1   7        5.10       10.19      1.93 o
   7   1   7        4.88       10.19      2.10 o
   8   1   7      126.77      130.68     12.66 o
   9   1   7       16.21       14.23      1.30 o
   1   2   7     3903.30     3737.12     73.82 o
   2   2   7      259.87      252.71     30.28 o
   3   2   7     2613.74     2551.84     85.97 o
   4   2   7       61.65       56.03      4.36 o
   5   2   7      892.60      947.11     43.27 o
   6   2   7      172.52      186.38     10.79 o
   7   2   7      280.82      275.22     20.59 o
   8   2   7        0.02        0.02      0.84 o
   0   3   7     5618.93     5415.56    230.62 o
   1   3   7     2987.16     2759.87     66.03 o
   2   3   7       21.47       16.86      0.67 o
   3   3   7     3714.82     3896.42     92.77 o
   4   3   7      235.99      268.63     14.84 o
   5   3   7     1695.54     1693.67     85.57 o
   6   3   7       63.17       63.68      3.46 o
   7   3   7      317.87      342.38     21.26 o
   8   3   7       27.25       30.74      2.41 o
   1   4   7     2405.46     2375.73     59.66 o
   2   4   7      908.09      899.09     43.66 o
   3   4   7      967.55      996.75     46.76 o
   4   4   7       21.38       27.08      1.54 o
   5   4   7      926.48     1005.68     55.27 o
   6   4   7        7.19        4.91      1.03 o
   7   4   7      263.23      248.27     16.85 o
   8   4   7       10.36        8.31      0.68 o
   0   5   7      479.28      490.53     29.42 o
   1   5   7      642.74      634.75     11.72 o
   2   5   7       81.69       99.85      3.52 o
   3   5   7      686.63      787.91     29.84 o
   4   5   7      338.00      394.89     22.60 o
   5   5   7      111.01      114.12      6.50 o
   6   5   7        2.52        1.65      1.48 o
   7   5   7       60.30       66.66      3.46 o
   8   5   7       11.01       10.33      0.27 o
   1   6   7       17.78       20.01      2.30 o
   2   6   7        6.21        9.21      1.76 o
   3   6   7       10.62       10.21      0.57 o
   4   6   7        9.31       13.76      1.55 o
   5   6   7        1.01        2.39      0.53 o
   6   6   7       51.25       49.03      3.53 o
   7   6   7       20.47       14.15      0.96 o
   0   7   7       24.68       34.27      6.06 o
   1   7   7       45.14       57.75      2.99 o
   2   7   7      162.56      138.53      5.04 o
   3   7   7      273.33      270.06     10.10 o
   4   7   7        1.37        3.16      0.81 o
   5   7   7      106.09       97.84      5.74 o
   6   7   7        2.60        2.68      0.43 o
   1   8   7      411.63      394.00     14.04 o
   2   8   7       36.14       31.72      3.21 o
   3   8   7      222.75      215.62      8.68 o
   4   8   7       38.70       29.60      1.18 o
   5   8   7      135.20      117.18      6.31 o
   0   9   7      174.24      146.68     17.39 o
   1   9   7      390.81      351.52     14.90 o
   2   9   7        1.30        2.46      0.63 o
   3   9   7      256.42      226.30     16.02 o
   4   9   7       18.64       14.26      2.26 o
   1  10   7      145.00      120.95     13.51 o
   0   0   8     2668.23     2832.98    362.96 o
   1   0   8     3872.99     3797.01    247.70 o
   2   0   8       85.67       98.53      2.83 o
   3   0   8     3610.69     3719.40    127.28 o
   4   0   8       26.29       34.32      3.29 o
   5   0   8     1174.58     1189.46     83.31 o
   6   0   8       65.88       65.25      4.02 o
   7   0   8       56.08       77.48      5.72 o
   8   0   8        5.09        1.90      0.42 o
   1   1   8     5531.07     5584.65    196.40 o
   2   1   8      316.96      296.87     12.89 o
   3   1   8     2278.53     2123.86     83.75 o
   4   1   8        5.37        8.78      2.88 o
   5   1   8      933.54      981.53     50.60 o
   6   1   8        3.82       15.51      2.51 o
   7   1   8      212.56      195.48     19.08 o
   8   1   8        0.11        1.14      0.41 o
   0   2   8      253.99      291.49      4.29 o
   1   2   8      710.02      652.73     15.41 o
   2   2   8       56.83       66.76     20.81 o
   3   2   8      455.69      457.93     15.17 o
   4   2   8      301.38      312.34     13.65 o
   5   2   8      403.76      402.95     25.54 o
   6   2   8        0.92        0.50      1.50 o
   7   2   8       44.00       56.06      4.12 o
   8   2   8       18.46       21.16      1.72 o
   1   3   8       85.20      101.28      3.57 o
   2   3   8       11.65       19.07      4.08 o
   3   3   8      100.08      114.34      9.58 o
   4   3   8       24.46       21.53      1.22 o
   5   3   8       74.23       82.76      4.59 o
   6   3   8       72.55       73.37      4.39 o
   7   3   8        2.31        4.28      1.55 o
   8   3   8        0.16        0.41      0.31 o
   0   4   8       52.42       62.02      8.10 o
   1   4   8      415.45      380.43     11.65 o
   2   4   8       58.43       46.86      2.57 o
   3   4   8      279.04      299.91     15.62 o
   4   4   8       43.38       50.70      4.07 o
   5   4   8      374.20      367.54     23.81 o
   6   4   8        1.74        1.70      0.64 o
   7   4   8       15.13       15.91      0.90 o
   8   4   8        0.16        0.55      0.34 o
   1   5   8      949.97     1017.93     25.78 o
   2   5   8        3.05       43.29     18.65 o
   3   5   8     1618.60     1769.55     85.59 o
   4   5   8        0.01        0.47      1.47 o
   5   5   8      497.43      534.27     34.96 o
   6   5   8       53.72       54.27      3.63 o
   7   5   8       52.22       40.64      2.85 o
   0   6   8       34.25       44.96      9.57 o
   1   6   8     1104.18     1220.22     42.23 o
   2   6   8       53.60       63.01      4.32 o
   3   6   8      841.33      943.63     38.06 o
   4   6   8       56.54       66.12      4.93 o
   5   6   8      385.66      378.64     21.90 o
   6   6   8        0.98        0.96      0.38 o
   1   7   8     1297.47     1363.58     39.41 o
   2   7   8       92.83       88.65      5.52 o
   3   7   8      320.39      332.75      9.52 o
   4   7   8        3.81        3.22      1.80 o
   5   7   8      201.15      208.82      7.79 o
   6   7   8        0.24        2.34      0.57 o
   0   8   8      117.81      126.27     13.61 o
   1   8   8      106.02      104.04      2.44 o
   2   8   8        5.52        6.21      0.56 o
   3   8   8       72.10       74.55      2.80 o
   4   8   8       17.15       17.73      0.93 o
   5   8   8       29.51       23.54      2.09 o
   1   9   8        3.94        3.34      0.39 o
   2   9   8       14.43       14.03      0.95 o
   3   9   8        1.59        1.58      0.29 o
   0   1   9     1155.52     1169.29     48.50 o
   1   1   9      390.36      355.42     17.24 o
   2   1   9        0.97       -1.64      2.12 o
   3   1   9      269.42      276.80     11.95 o
   4   1   9       94.58      103.43      6.81 o
   5   1   9      477.77      482.87     34.61 o
   6   1   9        2.17        6.91      1.88 o
   7   1   9      198.06      219.25     21.15 o
   8   1   9        2.80        2.14      0.44 o
   1   2   9     1653.72     1595.92     47.09 o
   2   2   9        2.24        4.83      1.02 o
   3   2   9     1372.48     1324.49     39.10 o
   4   2   9       73.25       82.45      6.20 o
   5   2   9      761.03      872.68     54.76 o
   6   2   9       36.59       46.77      4.09 o
   7   2   9      241.14      227.19     21.91 o
   8   2   9        6.26        4.82      0.39 o
   0   3   9      138.13      164.70      2.56 o
   1   3   9     3283.92     3219.76     84.03 o
   2   3   9      138.41      140.44      6.22 o
   3   3   9     1939.57     2101.79     77.17 o
   4   3   9        5.40        9.18      2.26 o
   5   3   9      295.93      303.67     21.47 o
   6   3   9       72.38       71.29      4.66 o
   7   3   9       76.90       89.59      6.39 o
   1   4   9     2267.68     2236.33     76.22 o
   2   4   9      100.15      116.74     15.27 o
   3   4   9      961.24      988.17     41.26 o
   4   4   9        2.14        5.48      1.71 o
   5   4   9      214.06      266.79     14.08 o
   6   4   9        5.86        8.67      0.92 o
   7   4   9       67.13       62.02      4.43 o
   0   5   9        6.64       10.12      3.88 o
   1   5   9      578.17      558.02     16.46 o
   2   5   9       15.12       15.03      0.85 o
   3   5   9      180.57      215.15      8.03 o
   4   5   9        0.35        6.24      2.25 o
   5   5   9      125.33      132.18      7.22 o
   6   5   9        5.84        7.33      0.31 o
   7   5   9       50.58       42.97      2.86 o
   1   6   9        8.63       15.94      2.93 o
   2   6   9       50.90       50.04      3.67 o
   3   6   9       13.37       12.51      0.91 o
   4   6   9        0.25        1.03      0.41 o
   5   6   9        9.88       12.80      0.96 o
   6   6   9        8.92        7.94      0.28 o
   0   7   9       18.33       23.03      0.72 o
   1   7   9      159.49      193.68     16.14 o
   2   7   9       16.99       21.62      2.07 o
   3   7   9       23.07       34.33      2.80 o
   4   7   9        1.32        1.20      0.62 o
   5   7   9       45.78       39.64      4.76 o
   1   8   9      161.85      183.72     17.89 o
   2   8   9        7.29        8.35      0.83 o
   3   8   9      240.93      211.84     15.48 o
   4   8   9        0.06        0.76      0.20 o
   0   9   9       40.45       42.96      5.94 o
   1   9   9      193.27      167.51     26.25 o
   2   9   9        0.01       -0.42      0.42 o
   0   0  10       40.00       40.02      2.11 o
   1   0  10     6388.61     6478.65    505.63 o
   2   0  10      205.19      208.65     13.47 o
   3   0  10     1024.01     1131.02     47.12 o
   4   0  10      112.56      110.21      5.75 o
   5   0  10      171.12      167.89     14.71 o
   6   0  10        8.08        8.85      1.32 o
   7   0  10       62.35       76.54      8.22 o
   1   1  10     1545.43     1573.99     82.18 o
   2   1  10       96.80      109.95      7.40 o
   3   1  10     1494.67     1472.08     81.13 o
   4   1  10       22.24       22.07      0.86 o
   5   1  10       95.84      129.32      9.21 o
   6   1  10       24.31       20.99      1.86 o
   7   1  10       20.24       19.25      2.01 o
   0   2  10       57.24       58.08      6.59 o
   1   2  10      553.57      516.91     19.00 o
   2   2  10        2.14        1.21      1.97 o
   3   2  10      273.29      277.93     11.00 o
   4   2  10       26.50       25.29      1.87 o
   5   2  10      254.01      253.85     16.22 o
   6   2  10        2.28        1.09      0.55 o
   7   2  10      157.25      158.97     15.63 o
   1   3  10        0.20       -0.82      1.30 o
   2   3  10       12.03       12.68      0.51 o
   3   3  10       69.26       74.83      4.04 o
   4   3  10        1.56        0.39      1.65 o
   5   3  10       32.92       39.63      2.33 o
   6   3  10        0.04        0.35      0.99 o
   7   3  10       27.60       24.39      2.09 o
   0   4  10        0.82        1.09      3.29 o
   1   4  10      714.32      688.66     27.76 o
   2   4  10        4.68        4.29      0.82 o
   3   4  10        3.32       10.47      1.73 o
   4   4  10      106.53      110.24      4.45 o
   5   4  10       61.37       60.53      4.26 o
   6   4  10        2.40        3.36      0.88 o
   7   4  10       32.73       25.98      2.40 o
   1   5  10      559.32      558.13     21.24 o
   2   5  10       37.90       43.71      5.96 o
   3   5  10      424.10      451.50     24.59 o
   4   5  10        0.53        1.93      0.63 o
   5   5  10       52.05       67.32      3.94 o
   6   5  10       35.26       28.17      1.98 o
   0   6  10       10.92       23.38      9.95 o
   1   6  10      957.89     1040.34     27.99 o
   2   6  10       28.49       31.24      2.21 o
   3   6  10      426.59      497.10     27.03 o
   4   6  10       38.90       44.30      1.74 o
   5   6  10      102.38       95.02     10.12 o
   1   7  10      339.09      387.25     21.66 o
   2   7  10       15.11       19.12      2.51 o
   3   7  10      209.26      235.94     33.77 o
   4   7  10       10.19       10.60      1.06 o
   0   8  10        1.10       -0.26      1.01 o
   1   8  10      127.32      143.10     23.10 o
   2   8  10        0.34        1.04      0.41 o
   3   8  10      116.31      103.96     19.78 o
   0   1  11      227.63      236.98     30.51 o
   1   1  11       17.97       22.19      2.94 o
   2   1  11       43.02       43.84      3.13 o
   3   1  11      444.40      517.85     24.58 o
   4   1  11      236.80      242.90     16.07 o
   5   1  11      161.40      167.28     13.87 o
   6   1  11        4.30        6.57      0.89 o
   7   1  11       11.18       13.34      1.30 o
   1   2  11      802.84      820.36     37.58 o
   2   2  11      187.82      190.56      5.06 o
   3   2  11      256.93      256.78     15.93 o
   4   2  11       23.80       26.54      1.25 o
   5   2  11      443.27      527.78     37.94 o
   6   2  11      123.15      116.79     10.68 o
   7   2  11      154.21      118.19     12.41 o
   0   3  11      370.24      389.04     11.24 o
   1   3  11      381.46      346.70     18.50 o
   2   3  11       99.87       96.65      3.34 o
   3   3  11      964.89     1071.67     49.58 o
   4   3  11       29.66       35.08      1.63 o
   5   3  11      451.36      467.29     31.91 o
   6   3  11       14.35       11.86      1.28 o
   1   4  11      704.33      690.17     27.74 o
   2   4  11      295.38      301.49     18.25 o
   3   4  11      463.32      458.98     25.53 o
   4   4  11        3.40        5.88      0.52 o
   5   4  11      200.87      236.85     16.84 o
   6   4  11        6.92        6.00      0.42 o
   0   5  11        0.14        6.19      3.07 o
   1   5  11      214.31      188.88     11.48 o
   2   5  11       15.73       10.18      0.94 o
   3   5  11       80.96       92.18      2.80 o
   4   5  11        0.36        0.21      0.76 o
   5   5  11       50.64       47.53      3.70 o
   1   6  11       20.62       16.68      0.43 o
   2   6  11       11.86       14.56      1.41 o
   3   6  11        5.00        6.80      0.44 o
   4   6  11        0.56        0.92      0.32 o
   0   7  11       76.40       93.43     10.00 o
   1   7  11        4.81        7.27      1.05 o
   2   7  11        0.79        0.84      0.22 o
   3   7  11       57.67       61.33     11.87 o
   1   8  11       67.24       66.18     18.63 o
   0   0  12     2479.18     2679.70    376.44 o
   1   0  12      698.07      695.94     88.05 o
   2   0  12       30.33       35.57      3.86 o
   3   0  12      141.66      186.08     20.32 o
   4   0  12       20.87       29.73      2.18 o
   5   0  12      266.52      269.58     29.70 o
   6   0  12        4.41        4.30      0.58 o
   1   1  12      717.12      704.07     67.57 o
   2   1  12      329.33      353.42     23.45 o
   3   1  12      444.28      458.77     46.02 o
   4   1  12       23.17       20.18      1.45 o
   5   1  12      107.87      129.42     11.25 o
   6   1  12        2.96        2.95      0.83 o
   0   2  12       19.08       17.60      0.64 o
   1   2  12      220.27      224.74     10.85 o
   2   2  12       16.56       16.53      1.18 o
   3   2  12      129.71      143.30      7.80 o
   4   2  12       81.69       81.60      5.01 o
   5   2  12        7.31        9.17      0.98 o
   6   2  12       16.68       17.37      1.65 o
   1   3  12        3.02        0.90      0.79 o
   2   3  12       52.95       56.59      2.14 o
   3   3  12        4.95        8.01      1.61 o
   4   3  12       10.23       11.68      0.87 o
   5   3  12       14.35       14.35      0.99 o
   6   3  12       11.42        8.87      0.73 o
   0   4  12      192.26      184.99     10.46 o
   1   4  12      121.71      116.17      4.84 o
   2   4  12       70.36       63.12      4.11 o
   3   4  12       28.72       34.65      2.08 o
   4   4  12       16.75       20.09      1.09 o
   5   4  12        8.90        7.74      1.69 o
   1   5  12      225.43      231.66     13.93 o
   2   5  12      111.60      106.82      8.83 o
   3   5  12      204.95      203.51     14.12 o
   4   5  12        3.44        4.05      0.81 o
   0   6  12      250.67      267.78     11.71 o
   1   6  12      233.34      226.32      9.43 o
   2   6  12        0.33        0.41      0.36 o
   3   6  12       65.34       67.82      5.82 o
   1   7  12      146.24      128.03     13.49 o
   2   7  12       53.12       50.69      3.11 o
   0   1  13      136.88      145.63     20.49 o
   1   1  13      232.21      225.84     25.88 o
   2   1  13       41.54       42.50      2.72 o
   3   1  13       51.72       63.65      6.01 o
   4   1  13       50.44       52.30      3.76 o
   5   1  13        0.09        0.59      0.64 o
   1   2  13      188.45      185.98     15.63 o
   2   2  13      157.00      159.92      8.48 o
   3   2  13      168.96      153.29     16.21 o
   4   2  13        4.36        6.70      0.39 o
   5   2  13       15.47       24.15      2.41 o
   0   3  13      358.30      368.57     21.39 o
   1   3  13      317.97      262.64     12.46 o
   2   3  13        0.03        1.37      0.40 o
   3   3  13       95.94      111.62      7.71 o
   4   3  13      239.28      222.82     16.29 o
   5   3  13       74.26       52.07      6.62 o
   1   4  13       81.79       69.77      3.06 o
   2   4  13      144.26      138.07      6.64 o
   3   4  13       75.68       59.34      5.20 o
   4   4  13        0.89        0.72      0.56 o
   0   5  13       62.99       52.44      2.21 o
   1   5  13       76.85       62.96      2.36 o
   2   5  13        0.04        0.13      0.68 o
   3   5  13       87.20       70.98      4.67 o
   1   6  13       13.42       11.67      0.36 o
   2   6  13        6.10        6.39      0.58 o
   0   0  14       74.64       88.15     17.27 o
   1   0  14       97.01       97.47     20.72 o
   2   0  14        7.34        5.51      0.59 o
   3   0  14      105.25      105.66     17.15 o
   4   0  14      259.47      239.56     35.60 o
   1   1  14       57.44       60.33      8.00 o
   2   1  14      292.19      288.15     33.56 o
   3   1  14       66.02       61.25     10.45 o
   4   1  14        1.24        2.10      0.21 o
   0   2  14      116.87      117.04     12.02 o
   1   2  14       96.78       90.57      8.66 o
   2   2  14       18.16       18.41      1.15 o
   3   2  14       29.78       28.61      2.94 o
   4   2  14        8.08        8.54      0.78 o
   1   3  14       25.92       21.85      0.90 o
   2   3  14        1.12        1.06      0.27 o
   3   3  14        0.40        0.71      0.54 o
   0   4  14       76.93       67.06      3.62 o
   1   4  14       19.39       19.70      1.48 o
   2   4  14        8.02        7.39      0.45 o
   3   4  14        5.80        4.00      0.90 o
   1   5  14       77.10       59.97      5.79 o
   0   1  15      145.96      145.72     27.88 o
   1   1  15        1.11        0.83      0.39 o
   2   1  15        0.22        0.61      0.24 o
   3   1  15        5.45        4.20      0.89 o
   1   2  15       46.89       37.24      6.54 o
   2   2  15      205.28      163.28     24.44 o
   0   3  15      147.45      106.71     18.62 o
   1   3  15        0.21        0.95      0.22 o
 
